# Supplementary material for: DiffGR: Detecting Differentially Interacting Genomic Regions from Hi-C Contact Maps
Source: Genomics Proteomics Bioinformatics. 2024 Mar 23;22(2):qzae028. doi: 10.1093/gpbjnl/qzae028 (PMC12016564; doi:10.1093/gpbjnl/qzae028)
Supplement: qzae028_Supplementary_Data [file qzae028_supplementary_data.zip]

Archive with 12 entries (12 files):
- sup.docx
- Supplementary material captions.docx
- Table S1.docx
- Table S2.docx
- Table S3.docx
- Table S4.docx
- Table S5.docx
- Table S6.docx
- Table S7.docx
- figureS1.docx
- figureS2.docx
- figureS3.docx
